# Supplementary material for: Robustness of Controllability for Networks Based on Edge-Attack
Source: PLoS One. 2014 Feb 26;9(2):e89066. doi: 10.1371/journal.pone.0089066 (PMC3935847; doi:10.1371/journal.pone.0089066)
Supplement: File S1 — This file includes supporting materials and Figure S1–S4. Figure S1, the blue squares, green circles, red lower triangles, light blue triangles, and purple diamonds symbol the structural controllability of networks with average degree respectively. The blue, green, red, light blue and purple dash lines symbol the exact controllability of networks with average degree respectively. Figure S2, the blue lower triangles, green triangles, red diamonds, light blue circles and purple squares symbol the structural controllability of networks with respectively. The blue, green, red, light blue and purple dash lines symbol the exact controllability of networks with respectively. Figure S3, the diamonds, lower triangles, circles and squares symbol the Little Rock, Ythan, Grassland and Seagrass networks respectively. The open symbols and solid symbols represent the exact and structural controllability of networks respectively. Figure S4, the diamonds, lower triangles, circles and squares symbol the Little Rock, Ythan, Grassland and Seagrass networks respectively. The open symbols and solid symbols represent the exact and structural controllability of networks respectively. (ZIP) [file pone.0089066.s001.zip]

Archive with 7 entries (6 files):
- File S1/Figure S1.eps
- File S1/Figure S2.eps
- File S1/Figure S3.eps
- File S1/Figure S4.eps
- File S1/SupportingInformation.pdf
- File S1/SupportingInformation.tex
- File S1/
