# Supplementary material for: Robustness of Controllability for Networks Based on Edge-Attack
Source: PLoS One. 2014 Feb 26;9(2):e89066. doi: 10.1371/journal.pone.0089066 (PMC3935847; doi:10.1371/journal.pone.0089066)
Supplement: File S1 — This file includes supporting materials and Figure S1–S4. Figure S1, the blue squares, green circles, red lower triangles, light blue triangles, and purple diamonds symbol the structural controllability of networks with average degree respectively. The blue, green, red, light blue and purple dash lines symbol the exact controllability of networks with average degree respectively. Figure S2, the blue lower triangles, green triangles, red diamonds, light blue circles and purple squares symbol the structural controllability of networks with respectively. The blue, green, red, light blue and purple dash lines symbol the exact controllability of networks with respectively. Figure S3, the diamonds, lower triangles, circles and squares symbol the Little Rock, Ythan, Grassland and Seagrass networks respectively. The open symbols and solid symbols represent the exact and structural controllability of networks respectively. Figure S4, the diamonds, lower triangles, circles and squares symbol the Little Rock, Ythan, Grassland and Seagrass networks respectively. The open symbols and solid symbols represent the exact and structural controllability of networks respectively. (ZIP) [file pone.0089066.s001.zip › File S1/SupportingInformation.tex]

% Template for PLoS
% Version 1.0 January 2009
%
% To compile to pdf, run:
% latex plos.template
% bibtex plos.template
% latex plos.template
% latex plos.template
% dvipdf plos.template

\documentclass[10pt]{article}

% amsmath package, useful for mathematical formulas
\usepackage{amsmath}
% amssymb package, useful for mathematical symbols
\usepackage{amssymb}

% graphicx package, useful for including eps and pdf graphics
% include graphics with the command \includegraphics
\usepackage{graphicx}

% cite package, to clean up citations in the main text. Do not remove.
\usepackage{cite}

\usepackage{color}

% Use doublespacing - comment out for single spacing
%\usepackage{setspace}
%\doublespacing


% Text layout
\topmargin 0.0cm
\oddsidemargin 0.5cm
\evensidemargin 0.5cm
\textwidth 16cm
\textheight 21cm

% Bold the 'Figure #' in the caption and separate it with a period
% Captions will be left justified
\usepackage[labelfont=bf,labelsep=period,justification=raggedright]{caption}

% Use the PLoS provided bibtex style
\bibliographystyle{plos2009}

% Remove brackets from numbering in List of References
\makeatletter
\renewcommand{\@biblabel}[1]{\quad#1.}
\makeatother


% Leave date blank
\date{}

\pagestyle{myheadings}
%% ** EDIT HERE **


%% ** EDIT HERE **
%% PLEASE INCLUDE ALL MACROS BELOW

%% END MACROS SECTION

\begin{document}

% Title must be 150 characters or less
\begin{center}
{\Large
\textbf{Supporting Information: Comparison between exact controllability and structural controllability}
}
% Insert Author names, affiliations and corresponding author email.
%\\
%Author1$^{1}$,
%Author2$^{2}$,
%Author3$^{3,\ast}$
%\\
%\bf{1} Author1 Dept/Program/Center, Institution Name, City, State, Country
%\\
%\bf{2} Author2 Dept/Program/Center, Institution Name, City, State, Country
%\\
%\bf{3} Author3 Dept/Program/Center, Institution Name, City, State, Country
%\\
%$\ast$ E-mail: Corresponding author@institute.edu
\end{center}

Considering the number of driver nodes of structural controllability calculated by maximum matching algorithm is agreement with the result of exact controllability when the link weights are chosen randomly. For the case of identical weights, there exist differences between two of methods. Hence, it is necessary for us to study whether the results obtained by the structural controllability are the same as the exact controllability. In the following, we present the results of structural controllability and exact controllability for directed ER networks, directed Scale-free networks and several real networks with identical weights and random weights, respectively.
The attack strategy we used in the following is represented by removing the highest-load edge.


\textbf{The main conclusions of the following simulations are:}

(i) For ER networks and Scale-free networks with identical weights$(\omega _{ij}=1)$, the numbers of driver nodes calculated by two methods are the same. This is caused by the effect of weights to the controllability is insignificant, so the results for both of them are same as shown in Figure S1 and Figure S2.

(ii) For several real networks (Food web) with identical weights, the numbers of driver nodes calculated by two methods are different. The number of driver nodes of exact controllability is always larger than the case of structural controllability as shown in Figure S3. For the case of random weights, the results for exact controllability and structural controllability are same as shown in Figure S4.

\textbf{1. ER networks with identical link weights $\omega_{ij}$}

\begin{figure}
\renewcommand{\thefigure}{S\arabic{figure}}
%\centerline{\includegraphics[height=2in,width=2.5in]{Figure S1.eps}}
\caption{(Color online) Comparison between the exact controllability and structural controllability in ER networks. The symbols denote the number of driver nodes calculated by maximum matching algorithm, the lines denote the number of driver nodes of exact controllability. The network size $N=1000$.}
\end{figure}

\textbf{2. SF networks with identical link weights $\omega_{ij}$}

\begin{figure}
\renewcommand{\thefigure}{S\arabic{figure}}
%\centerline{\includegraphics[height=2in,width=2.5in]{Figure S2.eps}}
\caption{(Color online) Comparison between the exact controllability and structural controllability in SF networks. The symbols denote the number of driver nodes calculated by maximum matching algorithm, the lines denote the number of driver nodes of exact controllability. The network size $N=1000$, $<k>=2$.} \label{fig2}
\end{figure}

\textbf{3. Real networks}

3.1 Food web networks with identical link weights $\omega_{ij}=1$

\begin{figure}
%\centerline{\includegraphics[height=2in,width=2.5in]{Figure S3.eps}}
\renewcommand{\thefigure}{S\arabic{figure}}
\caption{(Color online) Comparison between the exact controllability and structural controllability for food web networks with identical weights. The filled symbols denote the number of driver nodes calculated by maximum matching algorithm, the open symbols denote the number of driver nodes of exact controllability.} \label{fig3}
\end{figure}

3.2 Food web networks with random weights

\begin{figure}
%\centerline{\includegraphics[height=2in,width=2.5in]{Figure S4.eps}}
\renewcommand{\thefigure}{S\arabic{figure}}
\caption{(Color online) Comparison between the exact controllability and structural controllability for food web networks with random weights. The symbols denote the number of driver nodes calculated by maximum matching algorithm, the lines denote the number of driver nodes of exact controllability.} \label{fig4}
\end{figure}


% Please keep the abstract between 250 and 300 words
%\section*{Abstract}

% Please keep the Author Summary between 150 and 200 words
% Use first person. PLoS ONE authors please skip this step.
% Author Summary not valid for PLoS ONE submissions.
%\section*{Author Summary}

%\section*{Introduction}

% Results and Discussion can be combined.
%\section*{Results}

%\subsection*{Subsection 1}

%\subsection*{Subsection 2}

%\section*{Discussion}

% You may title this section "Methods" or "Models".
% "Models" is not a valid title for PLoS ONE authors. However, PLoS ONE
% authors may use "Analysis"
%\section*{Materials and Methods}

% Do NOT remove this, even if you are not including acknowledgments
%\section*{Acknowledgments}


%\section*{References}
% The bibtex filename
%\bibliography{template}
%
%\section*{Figure Legends}
%\begin{figure}[!ht]
%\begin{center}
%%\includegraphics[width=4in]{figure_name.2.eps}
%\end{center}
%\caption{
%{\bf Bold the first sentence.}  Rest of figure 2  caption.  Caption
%should be left justified, as specified by the options to the caption
%package.
%}
%\label{Figure_label}
%\end{figure}


%\section*{Tables}
%\begin{table}[!ht]
%\caption{
%\bf{Table title}}
%\begin{tabular}{|c|c|c|}
%table information
%\end{tabular}
%\begin{flushleft}Table caption
%\end{flushleft}
%\label{tab:label}
% \end{table}

\end{document}
